# Supplementary material for: Deletion of KCNQ2/3 potassium channels from PV+ interneurons leads to homeostatic potentiation of excitatory transmission
Source: eLife. 2018 Nov 1;7:e38617. doi: 10.7554/eLife.38617 (PMC6211828; doi:10.7554/eLife.38617)
Supplement: Figure 1—source data 1. [file elife-38617-fig1-data1.xlsx]

## Sheet: Figure 1-a
	sEPSC frequency (Hz)				sEPSC Inter-event Interval Frequency						sIPSC frequency (Hz)				sIPSC Inter-event Interval Frequency
	Control	Kcnq2-Pyr	Kcnq2/3-IN		inter-event interval (ms)	Control	Kcnq2-Pyr	Kcnq2/3-IN			Control	Kcnq2-Pyr	Kcnq2/3-IN		inter-event interval (ms)	Control	Kcnq2-Pyr	Kcnq2/3-IN
	2.257	5.978	2.193		0	0	0	0			8.56	7.1	3.684		0	0	0	0
	3.07	2.403	1.759		50	0.12273	0.1547	0.17861			8.51	4.24	5.011		50	0.29624	0.19688	0.39191
	2.966	2.598	2.95		100	0.23951	0.29282	0.32902			9.57	5.99	5.726		100	0.51328	0.39331	0.61599
	2.577	3.666	2.083		150	0.33187	0.40589	0.41598			6.5	6.0915	9.042		150	0.65609	0.54206	0.74778
	2.091	4.092	2.82		200	0.40764	0.50055	0.4953			5.49	6.579	10.092		200	0.75649	0.64612	0.83287
	1.685	3.235	4.542		250	0.47214	0.57753	0.57638			4.39933	5.197	12.589		250	0.82411	0.73321	0.89094
	1.666	3.721	3.752		300	0.53006	0.63168	0.64277			5.192	4.216	6.59		300	0.8709	0.79303	0.92641
	1.976	1.028	3.971		350	0.58422	0.68619	0.69036			8.509	3.656	13.604		350	0.90563	0.83521	0.94568
	2.351	4.691			400	0.62993	0.73996	0.74383			9.577	4.725	11.108		400	0.92869	0.86821	0.96203
	1.23	1.676			450	0.67126	0.77569	0.7785			6.4	1.879	10.218		450	0.94552	0.89388	0.97104
	2.262				500	0.70225	0.80921	0.80435			6.489				500	0.96031	0.91588	0.97907
	1.018				550	0.73231	0.83499	0.82726			6.432				550	0.96965	0.93491	0.98642
	1.507				600	0.76049	0.85488	0.849			7.19				600	0.97704	0.94545	0.99044
	1.515				650	0.7824	0.87219	0.86839			6.867				650	0.9821	0.95576	0.99321
Mean	2.01221	3.3088	3.00875		700	0.80338	0.88324	0.88602			3.083				700	0.98531	0.96218	0.99515
S.E.	0.16445	0.46122	0.35235		750	0.82311	0.89834	0.90188			3.405				750	0.98794	0.96814	0.99681
					800	0.84064	0.9105	0.91539		Mean	6.43976	4.96735	8.7664		800	0.99173	0.97295	0.99778
					850	0.85723	0.92486	0.92303		S.E.	0.49142	0.49349	1.0612		850	0.99377	0.97708	0.99834
					900	0.87195	0.9337	0.93361							900	0.99523	0.98006	0.99875
					950	0.88384	0.94217	0.9389							950	0.9964	0.98464	0.99903
					1000	0.8948	0.9488	0.94536							1000	0.99718	0.98739	0.99931
					1050	0.90576	0.95396	0.953							1050	0.99786	0.98785	0.99945
					1100	0.91515	0.95912	0.96122							1100	0.99854	0.99014	0.99986
					1150	0.92235	0.96133	0.96416							1150	0.99903	0.99106	1
					1200	0.92768	0.9639	0.96533							1200	0.99912	0.99175
					1250	0.93363	0.96722	0.97004							1250	0.99951	0.99335
					1300	0.9377	0.96943	0.97297							1300	0.99961	0.99427
					1350	0.94239	0.97127	0.97767							1350	0.99971	0.99473
					1400	0.94709	0.97311	0.97944							1400	0.99971	0.99519
					1450	0.95085	0.97495	0.9812							1450	0.99971	0.99565
					1500	0.95366	0.9768	0.98296							1500	0.99971	0.99587
					1550	0.95648	0.9779	0.98531							1550	0.99971	0.99633
					1600	0.96055	0.97937	0.98707							1600	0.99981	0.99702
					1650	0.96243	0.98048	0.98884							1650	0.99981	0.99748
					1700	0.96462	0.98379	0.98884							1700	0.9999	0.99794
					1750	0.96744	0.98453	0.99119							1750	1	0.99817
					1800	0.96963	0.98564	0.99177							1800		0.99862
					1850	0.97276	0.98711	0.99295							1850		0.99908
					1900	0.97527	0.98785	0.99354							1900		0.99908
					1950	0.97652	0.98932	0.9953							1950		0.99908
					2000	0.97902	0.99042	0.9953							2000		0.99931
					2050	0.98153	0.99153	0.99647							2050		0.99931
					2100	0.98278	0.99227	0.99706							2100		0.99954
					2150	0.98341	0.99263	0.99706							2150		0.99954
					2200	0.98497	0.99337	0.99706							2200		0.99954
					2250	0.9856	0.99411	0.99706							2250		0.99954
					2300	0.98622	0.99448	0.99765							2300		0.99954
					2350	0.98716	0.99448	0.99765							2350		0.99954
					2400	0.98716	0.99448	0.99765							2400		0.99954
					2450	0.98779	0.99484	0.99765							2450		0.99977
					2500	0.98779	0.99521	0.99824							2500		0.99977
					2550	0.98842	0.99521	0.99824							2550		0.99977
					2600	0.98904	0.99521	0.99824							2600		0.99977
					2650	0.98936	0.99595	0.99824							2650		0.99977
					2700	0.98936	0.99595	0.99824							2700		0.99977
					2750	0.98967	0.99595	0.99824							2750		0.99977
					2800	0.99061	0.99632	0.99824							2800		1
					2850	0.99092	0.99632	0.99824
					2900	0.99155	0.99632	0.99882
					2950	0.99249	0.99632	0.99882
					3000	0.99374	0.99669	0.99941
					3050	0.99436	0.99669	1
					3100	0.99436	0.99705
					3150	0.99436	0.99779
					3200	0.9953	0.99816
					3250	0.99624	0.99816
					3300	0.99656	0.99816
					3350	0.99656	0.99816
					3400	0.99718	0.99853
					3450	0.9975	0.99853
					3500	0.9975	0.99853
					3550	0.99812	0.99853
					3600	0.99812	0.99853
					3650	0.99812	0.99853
					3700	0.99812	0.99853
					3750	0.99812	0.99853
					3800	0.99812	0.99853
					3850	0.99843	0.99853
					3900	0.99843	0.99853
					3950	0.99906	0.99853
					4000	0.99906	0.9989
					4050	0.99906	0.9989
					4100	0.99906	0.9989
					4150	0.99906	0.9989
					4200	0.99906	0.99926
					4250	0.99937	0.99926
					4300	0.99937	0.99926
					4350	0.99937	0.99963
					4400	0.99937	0.99963
					4450	0.99937	0.99963
					4500	0.99937	0.99963
					4550	0.99937	1
					4600	0.99937
					4650	0.99969
					4700	0.99969
					4750	0.99969
					4800	0.99969
					4850	0.99969
					4900	0.99969
					4950	0.99969
					5000	0.99969
					5050	0.99969
					5100	0.99969
					5150	0.99969
					5200	0.99969
					5250	0.99969
					5300	0.99969
					5350	0.99969
					5400	0.99969
					5450	0.99969
					5500	0.99969
					5550	0.99969
					5600	0.99969
					5650	0.99969
					5700	1

## Sheet: Figure 1-b
	mEPSC frequency (Hz)				mEPSC Inter-event Interval Frequency						mIPSC frequency (Hz)				mIPSC Inter-event Interval Frequency
	Control	Kcnq2-Pyr	Kcnq2/3-IN		inter-event interval (ms)	Control	Kcnq2-Pyr	Kcnq2/3-IN			Control	Kcnq2-Pyr	Kcnq2/3-IN		inter-event interval (ms)	Control	Kcnq2-Pyr	Kcnq2/3-IN
	0.186	0.447	1.316		0	0	0	0			7.42	5.27	2.65		0	0	0	0
	0.471	0.308	1.201		200	0.22252	0.26203	0.40066			7.8	3.89	4.776		50	0.25346	0.17633	0.2641
	0.464	1.179	2.361		400	0.38581	0.43418	0.63493			5.76	4.63	4.758		100	0.45275	0.33974	0.4667
	0.615	0.413	1.353		600	0.52134	0.54051	0.7649			4.64	6.1955	6.92		150	0.59116	0.47597	0.60587
	0.57167	0.939	3.511		800	0.60779	0.62215	0.84313			4.68	3.993	6.124		200	0.69142	0.58391	0.7076
	0.775	1.629	3.548		1000	0.6825	0.69241	0.89114			4.011	4.121	6.342		250	0.76428	0.66905	0.78272
	1.346	1.466			1200	0.74226	0.73861	0.92012			4.016	3.18	4.809		300	0.8152	0.73469	0.8372
	1.058	0.893			1400	0.79349	0.77658	0.94578			5.179	3.714	7.254		350	0.85599	0.77808	0.87465
	0.946	1.232			1600	0.82337	0.81329	0.95985			6.146	3.172	9.272		400	0.8865	0.81846	0.90615
		1.293			1800	0.84632	0.84557	0.96896			7.323	1.407			450	0.91266	0.85334	0.92743
Mean	0.71474	0.9799	2.215		2000	0.8682	0.86203	0.9793			2.816				500	0.92994	0.87915	0.94297
S.E.	0.11819	0.14624	0.44934		2200	0.88581	0.88228	0.98386			3.21				550	0.94598	0.89646	0.95254
					2400	0.90075	0.9019	0.98717		Mean	5.25008	3.95725	5.87833		600	0.95734	0.91266	0.96233
					2600	0.91676	0.91646	0.98924		S.E.	0.48004	0.40828	0.63252		650	0.96637	0.92804	0.97084
					2800	0.92743	0.92722	0.99131							700	0.9726	0.93875	0.97702
					3000	0.93383	0.93608	0.99462							750	0.97805	0.94864	0.98042
					3200	0.94023	0.94177	0.99627							800	0.98116	0.95743	0.98425
					3400	0.94771	0.94937	0.99752							850	0.98428	0.96292	0.98681
					3600	0.95464	0.95253	0.99752							900	0.98801	0.96951	0.98915
					3800	0.95838	0.95696	0.99834							950	0.9905	0.97308	0.99
					4000	0.96371	0.96139	0.99917							1000	0.99206	0.9783	0.99127
					4200	0.96638	0.96392	0.99959							1050	0.99315	0.98077	0.99383
					4400	0.96958	0.96899	0.99959							1100	0.99471	0.98352	0.99447
					4600	0.97332	0.97215	0.99959							1150	0.9958	0.98544	0.99553
					4800	0.97385	0.97722	0.99959							1200	0.99673	0.98819	0.99596
					5000	0.97545	0.97848	0.99959							1250	0.9972	0.98956	0.9966
					5200	0.97812	0.98101	0.99959							1300	0.99766	0.99094	0.99787
					5400	0.98079	0.98101	0.99959							1350	0.99813	0.99149	0.9983
					5600	0.98239	0.98291	0.99959							1400	0.99813	0.99204	0.99851
					5800	0.98292	0.98481	0.99959							1450	0.99844	0.99313	0.99894
					6000	0.98453	0.98671	1							1500	0.9986	0.99423	0.99894
					6200	0.98506	0.98671								1550	0.99875	0.99506	0.99936
					6400	0.98506	0.98671								1600	0.99891	0.99533	0.99957
					6600	0.98559	0.98924								1650	0.99907	0.99615	0.99957
					6800	0.98613	0.98924								1700	0.99938	0.99698	0.99957
					7000	0.98666	0.98924								1750	0.99938	0.99753	0.99957
					7200	0.98826	0.98987								1800	0.99953	0.99753	0.99979
					7400	0.98933	0.99051								1850	0.99953	0.9978	0.99979
					7600	0.98986	0.99114								1900	0.99969	0.99808	0.99979
					7800	0.99039	0.99114								1950	0.99969	0.99808	0.99979
					8000	0.99146	0.99177								2000	0.99969	0.99808	0.99979
					8200	0.99253	0.99367								2050	0.99969	0.99808	1
					8400	0.99253	0.99367								2100	0.99984	0.99835
					8600	0.99253	0.99367								2150	0.99984	0.99835
					8800	0.99253	0.99367								2200	0.99984	0.99835
					9000	0.99253	0.9943								2250	0.99984	0.9989
					9200	0.99306	0.9943								2300	1	0.9989
					9400	0.9936	0.99494								2350		0.9989
					9600	0.99466	0.99557								2400		0.9989
					9800	0.99466	0.99557								2450		0.9989
					10000	0.9952	0.99557								2500		0.99918
					10200	0.9952	0.99557								2550		0.99918
					10400	0.99573	0.99557								2600		0.99918
					10600	0.99626	0.99684								2650		0.99918
					10800	0.99626	0.99684								2700		0.99945
					11000	0.99626	0.99684								2750		0.99945
					11200	0.9968	0.99684								2800		0.99945
					11400	0.9968	0.99684								2850		0.99973
					11600	0.99733	0.99747								2900		0.99973
					11800	0.99787	0.9981								2950		0.99973
					12000	0.99787	0.9981								3000		0.99973
					12200	0.99787	0.99873								3050		0.99973
					12400	0.99787	0.99873								3100		0.99973
					12600	0.99787	0.99873								3150		0.99973
					12800	0.99787	0.99873								3200		0.99973
					13000	0.99787	0.99937								3250		0.99973
					13200	0.9984	0.99937								3300		0.99973
					13400	0.9984	0.99937								3350		0.99973
					13600	0.9984	0.99937								3400		0.99973
					13800	0.99893	0.99937								3450		0.99973
					14000	0.99893	0.99937								3500		0.99973
					14200	0.99893	0.99937								3550		0.99973
					14400	0.99893	0.99937								3600		0.99973
					14600	0.99893	0.99937								3650		0.99973
					14800	0.99893	0.99937								3700		0.99973
					15000	0.99893	1								3750		0.99973
					15200	0.99893									3800		0.99973
					15400	0.99893									3850		0.99973
					15600	0.99893									3900		0.99973
					15800	0.99893									3950		0.99973
					16000	0.99893									4000		0.99973
					16200	0.99893									4050		0.99973
					16400	0.99893									4100		0.99973
					16600	0.99893									4150		0.99973
					16800	0.99947									4200		0.99973
					17000	0.99947									4250		0.99973
					17200	0.99947									4300		0.99973
					17400	0.99947									4350		0.99973
					17600	0.99947									4400		0.99973
					17800	0.99947									4450		0.99973
					18000	0.99947									4500		0.99973
					18200	0.99947									4550		0.99973
					18400	0.99947									4600		0.99973
					18600	0.99947									4650		0.99973
					18800	1									4700		0.99973
															4750		0.99973
															4800		0.99973
															4850		0.99973
															4900		0.99973
															4950		0.99973
															5000		0.99973
															5050		0.99973
															5100		0.99973
															5150		0.99973
															5200		0.99973
															5250		0.99973
															5300		0.99973
															5350		0.99973
															5400		1
