# Supplementary material for: Deletion of KCNQ2/3 potassium channels from PV+ interneurons leads to homeostatic potentiation of excitatory transmission
Source: eLife. 2018 Nov 1;7:e38617. doi: 10.7554/eLife.38617 (PMC6211828; doi:10.7554/eLife.38617)
Supplement: Figure 2—source data 1. [file elife-38617-fig2-data1.xlsx]

## Sheet: Figure2_a
	PV-like interneuron CA1 AP number						PV-like interneuron L2/3 AP number						SST-like interneuron CA1 AP number						SST-like interneuron L2/3 AP number
	Control		Kcnq2/3-IN				Control		Kcnq2/3-IN				Control		Kcnq2/3-IN				Control		Kcnq2/3-IN
pA	Mean	S.E.	Mean	S.E.		pA	Mean	S.E.	Mean	S.E.		pA	Mean	S.E.	Mean	S.E.		pA	Mean	S.E.	Mean	S.E.
25	0	0	0	0		25	0	0	0	0		25	1.36842	0.57842	0.875	0.74252		25	0.4	0.4	0	0
50	0	0	0	0		50	1.1	1.1	1.75	0.95898		50	6.73684	1.33079	6.375	2.00835		50	3.9	1.64958	5.2	2.59615
75	0	0	1.25	1.25		75	4.6	2.51308	8.375	3.21235		75	13.5263	1.53777	12.25	2.20187		75	13	1.84992	14	4.23084
100	0.5	0.5	4.375	3.38029		100	9.3	3.39951	17.875	3.82397		100	19.1579	1.7543	17.875	2.33328		100	20.1	2.0947	22.2	4.58694
125	5	2.50713	8.75	5.67183		125	15.3	4.16613	27.375	3.3431		125	23.9474	1.89409	22.375	2.25149		125	25.9	2.25315	27.8	4.61952
150	10.125	4.7413	20	7.45223		150	20.7	4.7634	33.25	3.38458		150	29.4211	1.37929	26.375	2.35991		150	30.5	2.43698	32.4	4.96588
175	14.625	5.65034	29	9.32738		175	26.4	4.69799	38.375	3.39084		175	32.8947	1.42019	30.5	2.50713		175	33.5	2.49555	36	5.2915
200	20.25	6.27851	36	9.11043		200	31.9	4.16987	43.125	3.204		200	35.8421	1.43528	33.75	2.54776		200	36.5	2.51772	39	5.26308
225	23.875	6.90093	45	8.36873		225	36.7	3.69399	47.25	3.14955		225	37.1579	1.5165	37	2.62543		225	39	2.51219	41.4	5.18266
250	28.25	7.10822	52.75	6.89397		250	40.6	3.40979	51	2.81577		250	38.3158	1.51417	39.75	2.71734		250	40.4	2.38607	43.2	5.2192

## Sheet: Figure 2_b
	PV-Cre CA1 N of Action potential						PV-Cre CA1 input R (-25pA)				SST-Cre CA1 N of Action potential						SST-Cre CA1 input R (-25pA)
	Control		Kcnq2/3-Pv				Control	Kcnq2/3-Pv			Control		Kcnq2/3-Sst				Control	Kcnq2/3-Sst
pA	Mean	S.E.	Mean	S.E.			mW	mW		pA	Mean	S.E.	Mean	S.E.			mW	mW
25	0	0	1.21429	0.74257			119.305	236.993		25	0.83333	0.83333	2.8	1.35647			405.524	574.284
50	0.73333	0.66524	8.85714	3.23928			117.37	558.062		50	6.33333	2.26078	8.6	2.89137			340.205	371.945
75	3.53333	2.2738	21.2143	5.28233			192.58	223.813		75	13.8333	2.99351	15.4	3.23419			298.605	235.923
100	7.86667	3.8605	30.5714	5.98323			263.815	331.887		100	22.1667	2.21234	21.6	2.94279			505.297	562.237
125	14.4	4.72864	40.7143	6.39576			103.706	194.958		125	27.8333	2.08833	27	2.77489			332.065	405.603
150	23.7333	5.68747	49.1429	6.46704			108.822	353.471		150	32.5	2.07766	32	2.62679			279.97	360.275
175	36.6	5.5169	55.2857	6.94043			90.5306	304.04		175	36.5	2.04532	35.4	2.46171				298.067
200	45.2	5.62325	61.9286	6.87683			173.317	332.081		200	39.6667	2.01108	38.2	2.26716				523.553
225	53.4667	4.85	68.2857	6.67736			271.199	337.113		225	42.8333	1.99025	40.8	2.41661		Mean	360.277	416.486
250	60.2	4.29972	73.8571	6.56151			181.795	107.942		250	45.3333	2.02759	42.8	2.76405		S.E.	33.9261	44.2184
							175.116	111.658
							107.539	246.562
							268.141	140.608
							151.691	119.372
							159.23
						Mean	165.61	257.04
						S.E.	15.919	33.2417
