# Supplementary material for: Deletion of KCNQ2/3 potassium channels from PV+ interneurons leads to homeostatic potentiation of excitatory transmission
Source: eLife. 2018 Nov 1;7:e38617. doi: 10.7554/eLife.38617 (PMC6211828; doi:10.7554/eLife.38617)
Supplement: Figure 2—figure supplement 2—source data 1. [file elife-38617-fig2-figsupp2-data1.xlsx]

## Sheet: Sheet1
		CA1 pyramidal neurons AP number
		PV-Cre;Kcnq2+/+
		control		XE991 20uM
	pA	Mean	S.E.	Mean	S.E.
	25	0	0	1	1
	50	0	0	5.5	3.66742
	75	1.5	1.5	11.6667	4.97103
	100	7	3.55903	24.1667	6.32148
	125	16.8333	6.71524	35.1667	8.41196
	150	23.3333	8.14726	43	8.97404
	175	29.3333	9.4962	52	7.62889
	200	35.1667	10.2157	60.3333	6.81991
	225	49.5	8.26539	66	6.72309
	250	55.6667	7.99027	70.6667	6.93141
		PV-Cre CA1 Pyr input R (MW)
		PV-Cre;Kcnq2+/+
		control	XE991 20uM
		208.651	214.185
		167.6	126.287
		186.577	190.208
		129.791	132.297
		98.2815	86.3676
		223.727	106.273
	Mean	169.105	142.603
	S.E.	19.5077	20.203
