# Supplementary material for: Deletion of KCNQ2/3 potassium channels from PV+ interneurons leads to homeostatic potentiation of excitatory transmission
Source: eLife. 2018 Nov 1;7:e38617. doi: 10.7554/eLife.38617 (PMC6211828; doi:10.7554/eLife.38617)
Supplement: Figure 2—figure supplement 3—source data 1. [file elife-38617-fig2-figsupp3-data1.xlsx]

## Sheet: Sheet1
	PV-Cre CA1 N of Action potential								PV-Cre CA1 input R (-25pA)
	Control		Kcnq2/3-Pv (sag<0.8, n=14)		Kcnq2/3-Pv all (n=20)				Control	Kcnq2/3-Pv (all (n=20)
pA	Mean	S.E.	Mean	S.E.	Mean	S.E.			mW	mW
25	0	0	1.21429	0.74257	1.75	0.77756			119.305	236.993
50	0.73333	0.66524	8.85714	3.23928	8.9	2.45475			117.37	558.062
75	3.53333	2.2738	21.2143	5.28233	19.2	3.91125			192.58	223.813
100	7.86667	3.8605	30.5714	5.98323	27.6	4.51745			263.815	331.887
125	14.4	4.72864	40.7143	6.39576	36.55	4.87716			103.706	194.958
150	23.7333	5.68747	49.1429	6.46704	44.05	4.98866			108.822	353.471
175	36.6	5.5169	55.2857	6.94043	49.75	5.34143			90.5306	304.04
200	45.2	5.62325	61.9286	6.87683	55.65	5.3853			173.317	332.081
225	53.4667	4.85	68.2857	6.67736	61.05	5.41609			271.199	337.113
250	60.2	4.29972	73.8571	6.56151	65.8	5.50005			181.795	107.942
									175.116	111.658
									107.539	246.562
									268.141	140.608
									151.691	119.372
									159.23	120.458
										224.071
										356.565
										422.421
										267.059
										431.818
								Mean	165.61	271.048
								S.E.	15.919	27.3781
