# Supplementary material for: Deletion of KCNQ2/3 potassium channels from PV+ interneurons leads to homeostatic potentiation of excitatory transmission
Source: eLife. 2018 Nov 1;7:e38617. doi: 10.7554/eLife.38617 (PMC6211828; doi:10.7554/eLife.38617)
Supplement: Figure 3—source data 1. [file elife-38617-fig3-data1.xlsx]

## Sheet: Figure3_a
		CA1 PV-Cre interneuron AP number
		PV-Cre;Kcnq2+/+		PV-Cre;Kcnq2f/f
	pA	Mean	S.E.	Mean	S.E.
	25	0	0	0	0
	50	0	0	0.25	0.19365
	75	0.81818	0.81818	4.4375	2.43065
	100	4	2.13201	8.5	3.65034
	125	13	4.79204	17.875	4.68408
	150	22.0909	6.48418	29.5	5.38439
	175	27.9091	7.60915	42.0625	6.068
	200	34.1818	7.74106	53.8125	5.64522
	225	46.8182	7.25486	63.9375	4.95855
	250	54.7273	6.46683	70.75	4.40596

## Sheet: Figure3_b
		CA1 pyramidal neurons AP number
		PV-Cre;Kcnq2+/+		PV-Cre;Kcnq2f/f
	pA	Mean	S.E.	Mean	S.E.
	25	0.13333	0.09085	0.25	0.25
	50	1.93333	0.43058	2.16667	0.74705
	75	5	0.58554	4.91667	1.10411
	100	7.8	0.69144	7.41667	1.18997
	125	9.93333	0.71359	9.33333	1.29295
	150	11.6	0.74194	10.5833	1.25202
	175	12.5333	0.68914	11.8333	1.29588
	200	13.1333	0.68914	12.1667	1.21127
	225	13.5333	0.65368	12.6667	1.28708
	250	13.6667	0.70147	12.6667	1.17637

## Sheet: Figure3_c
		PV-Cre CA1 Pyr sEPSC frequency					PV-Cre CA1 Pyr sEPSC amplitude
		PV-Cre;Kcnq2+/+;Ai9	PV-Cre;Kcnq2f/f;Ai9				PV-Cre;Kcnq2+/+;Ai9	PV-Cre;Kcnq2f/f;Ai9
		Hz	Hz				pA	pA
		1.762	1.249				14.229	16.211
		0.717	2.368				20.345	12.971
		1.562	1.002				21.745	23.482
		0.546	2.791				13.914	19.215
		1.657	3.19				13.468	17.603
		1.745	2.696				13.982	15.163
		1.004	3.434				14.912	13.237
		1.028	0.98				15.864	11.886
		1.441	3.677				19.244	17.842
		1.143	3.507				15.903	15.534
		0.656	1.109				10.349	14.215
		1.327	1.11				16.092	11.973
		0.554	1.966				17.578	14.461
			1.248					14.998
			3.059					13.79
			1.324					12.145
			2.206					14.609
			1.133					12.517
			1.996					18.691
	Mean	1.16477	2.10763			Mean	15.9711	15.2917
	S.E.	0.12548	0.22102			S.E.	0.86236	0.6867
