# Supplementary material for: Deletion of KCNQ2/3 potassium channels from PV+ interneurons leads to homeostatic potentiation of excitatory transmission
Source: eLife. 2018 Nov 1;7:e38617. doi: 10.7554/eLife.38617 (PMC6211828; doi:10.7554/eLife.38617)
Supplement: Figure 4—source data 1. [file elife-38617-fig4-data1.xlsx]

## Sheet: Sheet1
	Time (minutes)	PV-Kcnq2(+/+)	PV-Kcnq2 (fl/+)	PV-Kcnq2 (fl/fl)
	23.4167	1
	6.03333	1
	11.8	1
	8.35	1
	28.9833	1
	14.7	1
	9.26	1
	10.55	1
	6.55	1
	6.55	1
	9.15	1
	60	0
	60	0
	60	0
	10		1
	10		1
	7		1
	6		1
	10		1
	8		1
	9		1
	8		1
	10		1
	14		1
	8		1
	22		1
	6		1
	7			1
	7			1
	6			1
	6			1
	8			1
	8			1
	8			1
	6			1
	8			1
	16			1
	8			1
	8			1
